# Supplementary material for: Digital genotyping of sorghum – a diverse plant species with a large repeat-rich genome
Source: BMC Genomics. 2013 Jul 5;14:448. doi: 10.1186/1471-2164-14-448 (PMC3716661; doi:10.1186/1471-2164-14-448)
Supplement: Additional file 2 — Title: Chromosome 6 haplotypes around the Dw2 region. Description: Graphical representation of chromosome 6 haplotypes determined for six sorghum accessions by DG analysis of FseI and NgoMIV markers. A detailed view of all NgoMIV markers is presented. The region of chromosome 6 from 0.0 to 45.2 Mbp is represented in the figure. For the six sorghum accessions colored blocks represent haplotypes. [file 1471-2164-14-448-S2.xlsx]

## Sheet: Sheet1
Additional File 2 - Chromosome 6 Haplotypes Around Dw2 the Region
cM	FseI Marker		NgoMIV Marker	Start Position	End Position	SM100	BTx398	BTx406	IS3620c	BTx623	CK60
0	DGA1038		chr6_NgoMIV_F_5	12923	12956	3	3	3	2	1	1
			chr6_NgoMIV_B_19	72632	72603	2	2	2	2	1	1
			chr6_NgoMIV_F_64	195069	195101	2	2	2	1	1	1
			chr6_NgoMIV_F_70	220579	220611	1	1	1	2	1	-
			chr6_NgoMIV_F_79	247081	247113	1	1	1	2	1	1
			chr6_NgoMIV_B_84	258325	258294	1	1	1	2	1	1
			chr6_NgoMIV_F_85	258933	258965	1	1	1	2	1	1
			chr6_NgoMIV_F_94	334430	334462	2	2	2	1	1	1
			chr6_NgoMIV_B_116	446384	446352	2	2	2	1	1	1
			chr6_NgoMIV_B_117	447615	447583	1	1	1	2	1	1
			chr6_NgoMIV_F_118	452965	452997	2	2	2	1	1	1
			chr6_NgoMIV_B_128	484530	484508	1	1	1	2	1	1
			chr6_NgoMIV_F_133	498781	498813	1	1	1	2	1	1
			chr6_NgoMIV_B_136	503734	503703	1	1	1	2	1	1
			chr6_NgoMIV_B_139	509104	509075	1	1	1	2	1	1
			chr6_NgoMIV_B_145	531005	530973	-	1	1	2	1	1
			chr6_NgoMIV_B_146	534089	534057	1	1	1	2	1	1
			chr6_NgoMIV_B_226	814053	814022	2	1	1	1	1	1
			chr6_NgoMIV_B_227	818994	818962	2	1	1	1	1	1
			chr6_NgoMIV_B_228	820812	820780	2	1	1	1	1	1
			chr6_NgoMIV_F_229	825386	825418	2	1	1	1	1	1
			chr6_NgoMIV_F_248	950405	950437	2	1	1	1	1	1
			chr6_NgoMIV_B_264	1032887	1032857	2	1	1	1	1	1
			chr6_NgoMIV_F_265	1033355	1033387	2	1	1	1	1	1
			chr6_NgoMIV_B_284	1133850	1133818	2	-	1	1	1	1
			chr6_NgoMIV_F_287	1134309	1134341	2	1	1	1	1	1
			chr6_NgoMIV_B_332	1278259	1278227	2	1	1	1	1	1
			chr6_NgoMIV_F_408	1561911	1561943	2	2	2	2	1	1
			chr6_NgoMIV_B_412	1610800	1610776	1	2	2	2	-	1
			chr6_NgoMIV_F_440	1753463	1753495	2	2	2	2	1	1
			chr6_NgoMIV_F_446	1756503	1756535	2	2	2	2	1	1
			chr6_NgoMIV_F_452	1804318	1804350	2	1	1	1	1	1
			chr6_NgoMIV_F_460	1828771	1828803	2	1	1	1	1	1
			chr6_NgoMIV_F_516	2017581	2017613	2	1	1	1	1	1
			chr6_NgoMIV_F_525	2040036	2040068	2	1	1	1	1	1
			chr6_NgoMIV_B_527	2041285	2041256	2	-	1	1	1	1
			chr6_NgoMIV_B_531	2050403	2050371	2	1	1	1	1	1
			chr6_NgoMIV_F_570	2201378	2201410	2	1	-	1	1	1
			chr6_NgoMIV_F_576	2203412	2203444	2	-	1	1	1	1
			chr6_NgoMIV_F_609	2303140	2303109	2	1	1	1	1	1
			chr6_NgoMIV_B_619	2341722	2341690	2	1	1	1	1	1
			chr6_NgoMIV_B_645	2422075	2422043	2	1	1	1	1	1
			chr6_NgoMIV_F_660	2479365	2479397	2	1	1	1	1	1
			chr6_NgoMIV_B_665	2491009	2490982	2	1	1	1	1	1
			chr6_NgoMIV_B_695	2577295	2577266	2	1	1	1	1	1
			chr6_NgoMIV_F_702	2608151	2608183	2	1	1	1	1	1
			chr6_NgoMIV_F_834	3158904	3158937	2	1	1	1	1	1
			chr6_NgoMIV_B_840	3169450	3169420	2	1	1	1	1	1
			chr6_NgoMIV_B_850	3213407	3213376	2	1	1	1	1	1
			chr6_NgoMIV_B_864	3293407	3293376	2	1	1	1	1	1
			chr6_NgoMIV_B_868	3294528	3294496	2	-	1	1	1	-
			chr6_NgoMIV_B_886	3395352	3395320	2	1	1	1	1	1
			chr6_NgoMIV_F_887	3395505	3395537	2	1	1	1	1	1
			chr6_NgoMIV_B_888	3395867	3395835	2	1	1	1	1	1
			chr6_NgoMIV_B_889	3395996	3395964	2	-	1	1	1	1
			chr6_NgoMIV_F_957	3799232	3799264	2	1	1	1	1	1
			chr6_NgoMIV_F_1011	3959775	3959807	2	1	1	1	1	1
			chr6_NgoMIV_B_1013	3965436	3965406	2	1	1	1	1	1
			chr6_NgoMIV_F_1070	4093325	4093357	2	1	1	1	1	1
			chr6_NgoMIV_B_1072	4108756	4108724	2	1	1	1	1	1
			chr6_NgoMIV_F_1421	5940343	5940375	2	1	1	1	1	1
			chr6_NgoMIV_B_1442	6028753	6028725	2	1	1	1	1	1
			chr6_NgoMIV_F_1488	6206232	6206264	2	1	1	1	-	1
			chr6_NgoMIV_F_1555	6428422	6428454	2	1	1	1	1	1
			chr6_NgoMIV_F_1568	6485661	6485693	2	1	1	1	1	1
			chr6_NgoMIV_F_1581	6636986	6637018	2	1	1	1	1	1
			chr6_NgoMIV_F_1593	6718892	6718924	2	1	1	1	1	1
			chr6_NgoMIV_B_1616	6868237	6868208	2	1	1	1	1	1
			chr6_NgoMIV_F_1643	6959449	6959481	2	-	1	1	1	1
			chr6_NgoMIV_B_1645	6960284	6960264	2	-	1	1	1	1
			chr6_NgoMIV_F_1646	6960383	6960415	2	1	1	1	1	1
			chr6_NgoMIV_B_1714	7337823	7337796	2	1	1	1	1	1
			chr6_NgoMIV_F_2105	9676375	9676407	3	1	1	1	1	1
	Centromere
			chr6_NgoMIV_F_4974	29520330	29520362	2	1	1	1	1	1
			chr6_NgoMIV_B_5158	30402746	30402715	2	1	1	1	1	1
			chr6_NgoMIV_B_5318	31480744	31480712	2	1	2	2	1	1
			chr6_NgoMIV_B_5346	31553588	31553564	2	1	2	2	1	1
			chr6_NgoMIV_F_5353	31562324	31562356	2	1	2	2	1	1
39.2	DGA1040		chr6_NgoMIV_B_5437	32014142	32014110	-	1	2	2	1	1
			chr6_NgoMIV_F_5440	32024692	32024724	2	1	2	2	1	1
			chr6_NgoMIV_B_5441	32024932	32024904	-	1	2	2	1	1
			chr6_NgoMIV_B_5471	32110068	32110036	2	1	2	2	1	1
			chr6_NgoMIV_F_6432	37680746	37680778	2	1	2	2	1	1
			chr6_NgoMIV_B_6439	37758590	37758558	2	1	2	2	1	1
			chr6_NgoMIV_F_6465	37881698	37881730	2	-	2	2	1	1
			chr6_NgoMIV_F_6467	37883565	37883597	2	1	2	2	1	1
			chr6_NgoMIV_B_6519	38117699	38117669	2	1	2	2	1	1
			chr6_NgoMIV_B_6552	38321661	38321629	2	1	2	2	1	1
			chr6_NgoMIV_F_6743	39102363	39102395	2	1	2	2	1	1
			chr6_NgoMIV_B_6746	39105932	39105901	2	1	2	2	1	1
			chr6_NgoMIV_F_6863	39652904	39652936	2	1	2	2	1	1
			chr6_NgoMIV_B_6904	39869222	39869190	2	1	2	2	1	1
			chr6_NgoMIV_F_6951	40070786	40070818	2	1	2	2	1	1
			chr6_NgoMIV_F_6965	40120199	40120231	2	1	2	2	1	1
			chr6_NgoMIV_F_6978	40201122	40201154	2	1	-	2	1	1
42.1	DGA1042		chr6_NgoMIV_B_6979	40201735	40201708	2	-	2	2	1	1
			chr6_NgoMIV_F_6998	40279444	40279476	2	1	2	2	1	1
		Ma1 locus				ma1	ma1	ma1	ma1	ma1	ma1
			chr6_NgoMIV_B_7010	40356099	40356076	2	1	2	2	1	1
			chr6_NgoMIV_F_7030	40467298	40467330	2	1	2	2	1	1
			chr6_NgoMIV_B_7376	41856240	41856208	2	1	2	2	1	1
			chr6_NgoMIV_B_7377	41856493	41856461	-	1	2	2	1	1
			chr6_NgoMIV_B_7406	41972804	41972772	2	1	2	2	1	1
			chr6_NgoMIV_B_7429	42033835	42033805	2	1	2	2	1	1
			chr6_NgoMIV_F_7454	42076316	42076348	2	1	2	2	1	1
		Dw2 locus				dw2	Dw2	dw2	dw2	Dw2	Dw2
43.1	DGA1047		chr6_NgoMIV_B_7469	42159234	42159203	2	-	2	2	1	1
			chr6_NgoMIV_B_7528	42368884	42368857	2	1	2	2	1	1
44.1	DGA1048		chr6_NgoMIV_B_7544	42442154	42442125	2	1	2	2	1	1
			chr6_NgoMIV_B_7545	42442251	42442227	2	1	2	2	1	1
			chr6_NgoMIV_B_7548	42445262	42445230	2	-	2	2	1	1
			chr6_NgoMIV_F_7570	42486817	42486849	2	1	2	2	1	1
			chr6_NgoMIV_B_7571	42491845	42491813	2	1	-	2	1	1
			chr6_NgoMIV_B_7573	42492325	42492293	2	1	2	2	1	1
			chr6_NgoMIV_F_7574	42492486	42492518	2	1	2	2	1	1
			chr6_NgoMIV_F_7593	42542329	42542362	2	1	2	2	1	1
44.6	DGA1050		chr6_NgoMIV_F_7608	42600490	42600528	2	1	2	2	1	1
			chr6_NgoMIV_B_7609	42609004	42608972	2	1	2	2	1	1
			chr6_NgoMIV_B_7622	42619744	42619712	-	1	2	2	1	1
			chr6_NgoMIV_F_7635	42648441	42648476	2	1	2	2	1	1
			chr6_NgoMIV_F_7661	42728446	42728478	2	1	2	2	1	1
			chr6_NgoMIV_B_7664	42742720	42742688	-	1	2	2	1	1
45.1	DGA1053		chr6_NgoMIV_B_7678	42789974	42789942	2	1	2	2	1	1
			chr6_NgoMIV_F_7682	42792424	42792456	2	1	2	2	1	1
			chr6_NgoMIV_F_7738	43050936	43050968	2	1	2	2/3	1	1
			chr6_NgoMIV_F_7766	43158284	43158316	2	1	2	2	1	1
			chr6_NgoMIV_F_7853	43522201	43522233	1	1	1	2	1	1
			chr6_NgoMIV_B_7925	43966618	43966586	1	1	1	2	1	1
			chr6_NgoMIV_B_7934	44028082	44028051	1	1	1	2	1	1
			chr6_NgoMIV_B_7961	44137718	44137690	1	1	1	2	1	1
			chr6_NgoMIV_B_7973	44175506	44175486	3	1	3	2	1	1
			chr6_NgoMIV_F_8001	44355233	44355265	-	1	2	2	1	1
			chr6_NgoMIV_F_8018	44421606	44421638	1	1	1	2	1	1
			chr6_NgoMIV_B_8058	44559371	44559340	1	1	1	2	1	1
			chr6_NgoMIV_B_8060	44564860	44564837	2	1	2	1	1	1
47.2	DGA1054		chr6_NgoMIV_B_8103	44674214	44674182	2	1	2	2	1	1
			chr6_NgoMIV_B_8213	44946211	44946180	1	1	1	2	1	1
			chr6_NgoMIV_B_8220	44954243	44954212	2	1	2	2	1	1
			chr6_NgoMIV_F_8222	44959615	44959647	2	1	2	2	1	1
			chr6_NgoMIV_B_8222	44959618	44959586	2	1	2	2	1	1
			chr6_NgoMIV_B_8226	44974347	44974315	1	1	1	2	1	1
			chr6_NgoMIV_B_8231	44975332	44975300	1	1	1	2	1	1
			chr6_NgoMIV_B_8310	45265168	45265141	1	1	1	2	1	1
