# Supplementary material for: Digital genotyping of sorghum – a diverse plant species with a large repeat-rich genome
Source: BMC Genomics. 2013 Jul 5;14:448. doi: 10.1186/1471-2164-14-448 (PMC3716661; doi:10.1186/1471-2164-14-448)
Supplement: Additional file 3 — Title: Variation in depth of DG marker sequencing. Description: The relationship between template counts and G/C-sequence composition was examined. The GC content of 300 bp adjacent to FseI sites used to generate DG markers sequenced at high (>80×) vs. low frequency was determined. (A.) Twenty-five DG markers sequenced at relatively low frequency had an average G/C composition of ~61.5%. (B.) Twenty-five DG markers sequenced at relatively high frequency had an average G/C composition of ~44.6%. (C.) A comparison of depth of sequencing and GC content of DG marker pairs derived from the same FseI site. [file 1471-2164-14-448-S3.xlsx]

## Sheet: Sheet1
Additional File 3 - Variation in depth of DG marker sequencing
A.
	Counts/Sequence	Marker Name	300bp Seq	Start	End	Strand	% GC
Low Counts / Sequence	4	chr2_FseI_F_2071	GGCCGGCCGCTCCCGCCGACGACCCAGTTTAGTTTGGCCACTGCATTTTGCAGCCACGGTCTTCGTGCGTCGTCGGCGCCATCTGCCAATGCAATGCAGCCGCAGGCAACGTGCGATCTCTCGAGTTTGAACACCGAAACTCGAACACATGATGCTCCGGGTTCATGTGGCTCTCGCCAAGGCCTCACATGACATGAGCATCAACCAAGAACATGCATGGTACATGGCCTAGATTGTAGGGCACTCTCCCTAGGACCCTCACCATTCCCACTAGCGGCAGCAGCATCGCCAGGACCGCAATGTTAAAT	65640382	65640689	+	57
	4	chr10_FseI_F_1889	GGCCGGCCGGGTGGGCGCACCGCACGAGGGACCATGCATGCATGCATGCATGTATGTAGTGCTCTGCTTTGCTTAACAGCAATCCAATGCAATGCGACCTCCGTCCCCGTCCGTCCGTGCATGGCTCGCGCAGTCGAGCTCTGATTTCGTCTCGTCGCCGTCCCCCCTCCTTGCCTTCGCACACGCCAAAACTGTAGCTGCATGCATGCTCCTCCTCAGTCCTCTTTTCTGCTCGTTTTGGGCGTCCCAAATCCGGGTGGGGAAGGAAGGAAGGAAGAACACTTTGCTGGTGTGAGAGGTTGAAGCTG	56170379	56170686	+	59
	5	chr3_FseI_F_1822	GGCCGGCCCTATATATATATATATGTATATGCTGCGGCGTGCGCGACGCGGGCATGCGTGCACACTGAAAGCGTGAGGCCGCGGCACCCGGGCTCAGCTCGCGGCCTGATCGATGCGTGCACGGAACGGTTGGAGCCAGCGGGCTGCGGAGTGCGCCGAGCTGAACTGAACGATCGATGGGCCGCCGACGATCCGCGCGGATTCATGCTTTTCTTGTTCTCCTGGCTATGCTTAGGTCTGCGGTTTCTATGCCATGCGTGCGCGTTCGTGTGCTTTCCTCGTCGTCACTGCTGTGAACTTGTCTCGGT	53656172	53656479	+	61
	6	chr10_FseI_F_1915	GGCCGGCCGGCCCTCGCTCTCGCTTCGACTACTGTGTTCCCGGCCAAATTCCCGTACGCATGTGATCTCCACCGGCCCCGGCCGGTCTCGGCTCGGCGCTTCCGATGCCAAGCTGGTTGGCCGGCGTGTGGTTGATGGATCCGGGACGGGGAGGGAAGCCGTGGCAGTGGAAGAGGAACTCGGGAAGCAAACCGAACCGCGCGGGGCGGGCAAGGCAAGCAATGCCGTGGCGTGGTCCCGGGCCTGCCTGCTGCTGGGTTCTCGATCACTCTGTCTCCTGCCTGCGTTCCTGTCAGTGGCATGTGGAT	56738306	56738613	+	67
	7	chr1_FseI_B_813	GGCCGGCCTTGTAGACGACGACCCAGCTGAGCAGCAGGTGCAGCGCCAGCGTGGCGGTGGAGATGTAGGCGCTCGGGAGCACGATGCTCTGCGCCTGCATGAACTTCTGGATCGGGAAGTTGATGGCGTACGCGAAGATCTGCGGGATCAGGCCGTAGACGAAGATGGAGGCGGCGCGGGCGATCTCCGGCGACTGCCCCAGGAACACCAGGATCGGCTCCGAGAAGGCGTAGACCACGGCCAGCGGCACCCCCGTGGCGCACAGGAGCACCGCCGAGCGTTGCAGGTAGATGCCCAGCATGTCGTAC	15882457	15882764	-	66
	7	chr2_FseI_B_1823	GGCCGGCCGGCCGGCCCGGGTGCCCCGCCGTGCAGCGCGCGCAGCTGCCGCTCGATGCCCGGCCCGCAGCATGCATGCAAGGATCCGGTATCAGAGAGCACGTCTAGTCTAGTACGTACGCACACGAGCGCACAGCCCGGCCGGGCAACCACTGCAGCACGTGCACATGACAGCACGCCGCGCGATCGATCGGGCCGCCGTTTGCTTGGAGCAGATCGGCCGCGCGGATCGATCGATCGGCGCGGCGGACACAACACATGCGTGCGTGCACGGCCAATTTACCGGCGGTCAAAGCAGAGCATCATCAT	60578113	60578420	-	68
	7	chr2_FseI_F_2401	GGCCGGCCCAAGTATACTGCTCTCTCCGACCCAAATTATAAAACATTTCAAAAATCCTAAAAATTATAAAAATATTTTAAATTTGATTAATTTATATAATAAAATAATAATATTTATGATATTAACTAAGTAGTATTAGATTTTTTATTAATTATATTTTTATAGTATATCTATTTAATATTATAAATTTTTATATTTTTTTTATAACTTTAATTGAACTTTAGATGTTTTGATCTTTCAAGATTTTTAAAATGTCTTGTAATTTGGGTTGGAAGGAGCGGATTGTAAATGCAAATCAGTAACGAAAC	72742295	72742602	+	21
	7	chr3_FseI_B_1972	GGCCGGCCGGGATGGGGGCCGGCGCCGCTGTTCCGAGATGCCCGCGGGGGGAGAATGGTCGCATGCATGCAAAAGCGCCCGCCCCTGGCCGCTCGACAGCGCACGTCTCCCTTTTCGCATGGCATCGCATTGATCTCACGGCGCCGCCCGGGCCGGGAGCGCCGGAGCGGCTGGTCAGAGAGGCGCGCGGCACGTAGTACGTACGAGCTAGAAAGACACGGGGGAGCTAGGTCCGGAGCGCGGCACAGCTTTGGAGCGCGGCAGCAGCTAGCGGGAGCGGACAGCCGGACGCTGACTGACTGAACCCT	57461855	57462162	-	70
	7	chr3_FseI_B_2536	GGCCGGCCGGCCGGCGCGTGTCCTCCTCCGACCCGTCCGGTCCTCCTCCTCCTCCTCCCTCGAGTCCTGAAACCCTCCCGGCAAGTCGGCAACAAGGTGCGCACCGCACGCTACTGCAATCCAGACCTGGCGTGTCAAGGCGCCGACAACAAACGCAGGGCCCGCGTTCCACACTATTATCACTCCAGGGAGCTCAAGTTCACCCGCGCACTGCGGTGCACCGTTGCTCCTGGGCCAGGCATGCGTGTGAGCGCAGACAGAGCAAGCCGCAGAAAAGAGGTCACTCGTCACCTTGCATCTGCCATCTC	69235657	69235964	-	65
	7	chr4_FseI_B_141	GGCCGGCCCCGTTGGTGGTGATGAAGTGCTTGCGCTTCGTCACCGTCACGATCATCGTCCTGCACCGACAGAACCTCGCCGAACAGCTGCACCGTCCGCGTCGGCGGCGGCGGCGCTAGCCGCAGGCTCCGAGCTTCTCCGCCGCCGCCGCCGCTGCCGATCCCCAGGGACAGGTGCGTGCCGACCTCCTCCGGGGACATGGACACGGACACGGACACGGAGTAGTACTGCTCCTCCATGCTGCTGCCGGCCGTGGTGAGGCTCGACATGGTGATGGCGATCGATCGATGACTCGACGACGACGAGAG	3434338	3434645	-	68
	10	chr1_FseI_F_974	GGCCGGCCGCCAGGCTTCATCATCAGCGTCATATCAATTCGCCGCCTTATCGTGCTGCGAAGGGGCTCGATCGCGAGAGCACCGACCGGGGGACATTTGCATTTGATACAATGCAAGAAGTCGTGTCGTCCCCTGTGGCTGCTGTGTCCGCGAGCTGTGAACAAAACGATCGAACTTCCCGTGGTGTCGTGCGGTAGGGTATATACTACTTCACCGTTACTTCTATATACTGGGCTCTACTGAATTCGGCCCCTTTGCCGAGAGCCGAGCTCATTCGGCAAAAGCCCATTTGCTGCCGGCAAAGAATT	19644029	19644336	+	55
	10	chr3_FseI_F_344	GGCCGGCCGGCCGGATAAAGCGTGTGTCATGTGTGGCTTGCGGGGAGTCAGGGAGACAGCGACATGCCGTCGTCGTTGTCAGCTTGCATCGTGTGGGCCGGGTGATAACTGATCACTAAAACGCGGGCCGGACGTGGAGGCTGACGGCCTGACACTGACGGGTGCCGGATGCCTGGCCAAGCGGCCTTGTTTAGATCCGTAAAAATTTTGGATTTCGCTACGGTAGCATTTTCGTTTGTTTATGATAATTATTATCTAATCATAAACTAATTAGGGTCAAAAGATTTGTTTCGCGATTTACGATCAAA	6328030	6328337	+	51
	10	chr4_FseI_F_2012	GGCCGGCCCCTACCGTTGCGGCGCTGTCCGCGCTGCGGCGGGCGCGTGCAGCAGCCAGGCGCCAGCAGGCTCGTGCCTTTGCCGAGGGAGCTGGGGTCCCGGGGAGCCGGGGCGGGCGCGCGCGCGCGTGCTACGGATGCTGGGGCAAGGACATGGCGTGTCGTTCCCCACGCCGGCAGCCGCGGCGGTCCACGGATTTTGGCTGTTATCACGCCATGATTGGGCCGTAACCCCCGATCCGGCGGCCCTCGCGGTCGCCGGGCGGGACTACGAGGCTGATCACGGGGGCAGCCGCGTGCGGCGTGGAG	61803815	61804122	+	75
	10	chr6_FseI_B_1558	GGCCGGCCGCCCGCAATGCATGGCATTTGGCATGCAAGAGCACGATGATTAGGGCGGTCCGCGAACCTACCGGGGTTATTCTAATGGCCGGCGGTTGGGCGAGGCGCAAGTTTTCCGGCTGGTGTTCCGCGCCCTGCTGCTCGCCACTGATGATAGACAAGCACACGTTTGCATGATTCCGTGCGCCTTTGCATTGATCAGGGAAGTAGAAAAATTAAAGATGATGCCGTGATTGATTGTTCAGAGCTCGTACGTGCGCTTCATTCATTCCTATCTGTAGCTAGAATGTACTCCCTCTCCAGCTTGCA	49970931	49971238	-	54
	10	chr6_FseI_B_1665	GGCCGGCCGGAGCACCTCCGTACGGGGTCGGCGTGGAAACGGATCAAAACGGGGAGGTAGCTAGCGCCCGCGCGCTGTTCGTCGTCGTGGACCAGCCGGCCGGCCGGCCGGTGGTATATGGTCGGGGAGGACGACGACGCACGACACGGGACCGCGCGCGTTTGATTTCGCGGTGGAAAAGTGAAGCGCGCTGCCGCCGGCCATGCATGATCGGCCACTCGAGAACCCTAGACGGCAGCGGCATGCACAGATCCGGAATCATCGGGCCGGCTCGAGCGTCTACTGGGCACACCCGCGTACGTACGCAT	52722535	52722842	-	68
	10	chr6_FseI_B_1672	GGCCGGCCGGCCCTCTGTCGCCGCGGCCGGTGGCCTCAGGCACGCAGGTCCTCGGCCGGCGTCGTCGTCGGCAGACGGCCGGGGCGAGTGGCAACAAACAGCAAAGCTGAGCCTGACCACTGAGGTACTAGTAGTAGCTAAGCTACCTAGCTACCCTAGCGTGGTACTCCCTAGTCCCTATATATCAAGTATCAACAGTAGCGACCCTGTCCTCATCTGATATATAGGACCGCTTTGTGTGCGGCCTTGTTTATTCCTAAAAAAGTTCACAAAATTTTTTCAGATTCCTCGTCACATTGAATGTTTAG	52815175	52815482	-	54
	10	chr6_FseI_B_1925	GGCCGGCCGCATCGCCTCATCATGTCACCATGCCGTACGTGCAACAGAGCGTGCGAGCGAGGGCCCTACCCCACCCCTGCGGCAACCACGCGGCCACGCGAACCGAGACACCGCGCGGGGACGAACGGCGCTGATCTGCGCGGGCGAAACCCCGGTGCTGGGTCTGGGTGCTCCGCCCGCCGGCCGCCAGGCGCGGGCGGGGCGGCGGCGGCGGCGGCGGCACGCACCATCGAGCACGGGGGGAAAAGGCGGCGGCTAGCTGCCTGGCGCAGAAATGGCAGGGGCAGGCGGGGCAGCCAGCGTCCATT	57597066	57597373	-	75
	10	chr6_FseI_B_1983	GGCCGGCCTTGGGGGCCATTGCCTGAAGCTCGCCTCGCGTGTCAAAGCAGCGACGTGCGACGACGACGGCCTCCGAACGCGGCGACGCGAATGGAGCGCCGGCAGCCGGCGGCGCGAGGGTTTAAGCCGCCGCCGCAGTTCCGGCAGCAGCAGAGGAGGGAGGAGGCGGAGGAGAGGAGGCAAGAAGAGAAGGAATGAGAGAGGGGAGGGGGCGCGCGAGGGAGGAGAGGATATAGGATGTGAGGCCGGCGTGGGATCTCTCATCAGACCCACGGATTTCAGCGCCATCCTGGCCTCTCGTTCCGGCG	58945721	58946028	-	68
	10	chr6_FseI_F_2002	GGCCGGCCGCCCGGGCAGCTGCTGCTGCTACTGGTGAGCCACTCTAGCTGATGTGCTATGCTATGCAGGTACTACGTACTGTACAGCATGAGCGCCAGCAACTCTCATGCAATGCAAGCAACCACGCGCGGCCTCGTCGTCGTCGGCAGGTCGTACGAGGTGCAGCTGCTGCACGTTCGGTGCTGCGGCGAGGACTAGTGCACGACGGCGTACGCGGGCGTCCGTGGATGGATATGCGAGCGTGCGTGGGCGCGCGGACACCGGACAGTGGGGTTGGATCCATCCAGCGGCGGCAGCACAGCACAGGG	59096533	59096840	+	65
	10	chr7_FseI_F_57	GGCCGGCCCGTGTGTAAAACTCAGCCCAATAACAGCGGGCCCAAAGTTTATAGGTCCGGGCGTGGAACAGGGAACGCCGTCTCTCTCTGTCTCTGGTGCGTGCGGCGGTGCGGGGCGCCGCCGCCTGCCCCTCGCCTCGCACGCCGGCGATGGGCTTGCTTCGTTCGCTCCGTCCCTCCCGACATCATCTCCCTCCCGGCGGCGCATGCGCATGCGCATCTAAAGAACGCCGTGCGCCGGTGAGGCAGCCGCGACGGCGGCCGGCCCCGTCCTCTCCGTCTAAGAAGCAGCCGCCTCAGGTGCCCTCA	1425420	1425727	+	69
	15	chr1_FseI_F_2562	GGCCGGCCGGCAAGCAGGGCACTAGCGCAGTAGGGCTACGTGGCGTGCTTCAGTTCCGCCCAATCAGTCGACAGAGATTTGGCATGCGTCGCTTTCGTTCGCAGCCGGGCCGGGAGAAGACTGATTTGACCGAACCTGTGTCCATGCATGCACTAATTAATCTTCATAAGCTGAACATGCATATATACTTTCCAGCTTCCACTTGCGATAATTTGCGAAGCAGTGAAGGTCTAAAGTTGCGGCTGTTAATCCCCACAAAGCCTAGTTTAACCAAACCTTTCTACCAGCAAATACCTAAAGAAGGTAGC	66597574	66597881	+	50
	15	chr3_FseI_B_170	GGCCGGCCGCGTTCCCCCGTACCGACCTGCCTACGCATGCCAGCCGGGCCACCAGCGCAGCGCGGCGGCGGCAGTCGGCACCGGCAGGCAGCGACGAAAGCCCGGCCTGGACGTGTCGCGAGCGAGATCCCGAGCGAGAGAGATCGAGAGAGGGGGGGCCTCCGATCCTCCACTCCAAGGTCACGGATCGGACCAACCGCGAAGAGATAGGCTTGCTTCCTGGACCATGCTCCATTCATGGCGACGCATTATTATCGATCGCAATGGCACCACCACGTCGTCCCTGCGGTTCAGGAGGTCCCCGCCCG	2636924	2637231	-	68
	15	chr7_FseI_F_19	GGCCGGCCGGCACCACAACAATGGCCACCGTCCTGAGCAGCCTCCGCGCGCCGGCCTCGACCTTCCCCTCCTCTCTCCGCGTCGCGGCAGCACCGGCGGCGCCGGCCACCGTGGCGCTGCTGCCTGCGGCGGGCAACAAGGTACCGGGCATGGCCGCCCGTGGCGCCAGGCTGCGCGCGCAGGCCACCTACAACGTGAAGCTCGTGACGCCGGAGGGGGAGGTGGAGCTGCAGTGTCCCGACGACGTGTACATCCTGGACCAGGCCCAGGAGGAAGGCATCGACCTGCCCTACTCCTGCCGCGCGGGG	441659	441966	+	73
	15	chr7_FseI_F_1892	GGCCGGCCTCTCGCCGGTTTCCTTCATCGGCGGCGCCACCCAGCCAAACCAACCTGAGCATCCGATTGATCGATTGCCTTCATCTTCCTGCAGGTGGTCGCTCATCGCCGCGCGGCTCCCGGGGCGGACGGACAACGAGATCAAGAACTACTGGAACACGCACATCCGGCGGAAGCTGCTTGGCAGGGGCATCGACCCCGTCACGCACCGCCCCATCGCCGACGCCGGCGCCGGCACCGTCACCACCATCTCGTTCCAGCCCAACAAACCCAACGCCGCCGTCGCAGCGCAGGCGCCACAACATCAGC	59865358	59865665	+	67
	15	chr10_FseI_B_137	GGCCGGCCGGCCGGCCGGCCGAACACCTGTATGGATCACTGCCACGATGCATGATATATGGCGTGGGCACCACTGTTTCCACGCTCGCGCGCCCAGCAAGAACACAACCCAGCAGCGAGTGGCGCGGCGGTGCGCTTAGGCCTTGTTTAATTAGTTGATCGTAGCACTTTCGTTTGTATAATAATTATTGTTCAATTACAAATTAAAATAGATTCAAAAAATTTACAAATAAACTGTGTAATTAATTAATTTTCTTAATCTATATCTAATGTTATGTGCATGTGTCGCAAAATTTACGGAGAATTTTG	2195178	2195485	-	43
					Average % GC =		61.48
B.
	Counts/Sequence	Marker Name	300bp Seq	Start	End	Strand	% GC
High Counts / Sequence	80	chr9_FseI_B_120	GGCCGGCCATTGATGAGAGACAGAACCAAGAGTGCTAAGGCCTTGTTTAGTTCGCAAAATTTTTCAAGATTCCCGTCAAATCGAATCTTGCGGCACATGCATGAAGCATTAAATATACATGAAAACAAAAACTATTTGCACAGTTCATCTGTAAACCGCGAGATGAATCTTTTGGGCCTAATTACTCTATAATTGGACAATGTTTGTCAAATAAAAACGAAAGTGCTACAGTGCCGTTTTTCACATGTTTTTGCGAACTGAACAAGGCCTAAGCTAGCTGGTGCCTGGTGGTCGAGTGAGGAGTGTTG	2826226	2826533	-	42
	81	chr1_FseI_F_2400	GGCCGGCCGCTCGCGCTCGCTCGCTCGGGCTTCGGTTCGGTCTGTTGTTCTGACGGGTGGAGCCGCGGAGGAAGGAGGAGAGGGAGGGGGGAAGGTGGTGGCCGCTTTGCTTTCGCTTTCGTTGCTTTTGTGCGCGTCGGCTTTGGCACGCGACGCGATGTCAGGCCGGCGGGGCGGGGACGACCGGACGAGGAGTCGATCCACGAGACGAGCGATCGGGAGTAAACTACGCTAGCACTAGCAGTACTACTAGACTACTAGCGGTTGCGGGGCTGGGACTGGAAGCCTGGAACTTTAAAAGGGCCTCC	63740538	63740845	+	64
	81	chr10_FseI_B_1635	GGCCGGCCGTGAGCTGCAGTTCCTGCAGCCGTGCCGGACGACGGCCAACTCCAAGAACAGATTGATCTCCAGACTCCAGTAGACAATACTAGTACTAATCTTTTTTGTACGTACGTATTGTGAGCACGAATTGTGTCCGTATGTACGCCGTATCTATAGATACCATATGAGCAAGAAAGAATTTGGTGTCATGTGTGTGTGCGTGTGCCCTCCTCTCCCTTCTCTAATTCTCTTCCCAGCAAGCAAATTAATTATTCACAACCTGATCTCCATTTCCAAAATCAATCATGTCGTCCTGGTGACGAGCT	50661980	50662287	-	47
	82	chr1_FseI_B_2353	GGCCGGCCATTGGTTGTCCCTCTTGATTGTGAGTGGATTTGGCACTGCCATCGGCTTAACCCGGTGCACATCTTTACCATGATGATCCTCTGTCATTCACATACCCTTCCTGTGCTATGAATGATCTTTGATCTGAACGCTGCATCAGACAGCCAACTGCATTATTTTTACTGAGGTCTTCTTTAGTTCCGAAAATATTTTGATTTTGGATATTGTAACACTTTCGTTTTTATTTGATAATTATTGTCCAATCATAGACTAACTAGATTCAAAAGATTCATCTCATGATTTACAGACAAACTGTATAA	62849751	62850058	-	38
	82	chr9_FseI_B_1525	GGCCGGCCGGGCCACCGTACTATATGCATCGGTGCGTACGTGCCGCCGGTCCGCCCTAGCTACACTTCGGCTAGGTATACTATAGGAACTGGTACAACGACTTGACGCTAGCTCGTTAATGCGCATGGCCATTGGAGCGAGATCAACCGTCCCCTCGATGAACAACGACCGGATGCATGCGACGCCGCTCACGCCCACGTACACCGATATGATCGATCGTATCGGTACAGGTGTCCGTCGGAGACCAGGGAAGACGAGGTAGGCGCATTCTGATATATGAAGCCCTGAGAGGCTGAGACCAGTAATTC	49799106	49799413	-	57
	82	chr10_FseI_F_725	GGCCGGCCAGGGCCAGGCAAATCGCGCTTTGATATGCACGCATGATTGACCTGACCACACGCTAGCTAGATTTCGTCTGTCCCCACGTGAAATCAATCACACATACACACACAGGGGGTTTCAAAAGAGATATCACACACACAGGGACTCGGCTTAGCGGCTAGCTCCCCCCCGGCCGGCTCGCTCAACCTGTCGCACATGCACATCTGACTTCATGCCATTTTTTGGGTATATATATATAATACGCGTACAAAGCTCGCAGTCGCATTGGATAATGGATAATATACTACTCCAGCGCTTCTGTGCTG	16859382	16859689	+	51
	83	chr10_FseI_F_512	GGCCGGCCGGGACATGAGGGCCGTGGACTGGTTGGCACCGAGACTCCGACTGCCGACTGCGCTGCGAGAGAGACGTGCCAACCACATTCGCCGGCACTGGCTTCATTGCTGATGGGGCTCAGAAACAGAAATCATGATGTTGGGCCTCGCGCTTTCTGCTTCCTACGGATGGATGTGGATCCCATGCAATGCAAGAGAAACCAAGTTAGCTGACACTGGTGTTTTATGAATCCTTTCAAAAATTTATTTAAAAGGCTCTAGTTTTCGTACAAGTATCCAAGTTAAATTCTGATTAGATTATTATCTTT	10372013	10372320	+	48
	84	chr6_FseI_B_1879	GGCCGGCCGGAAGCTCGATCTCCGTCGACCGATCGACCTGGAAGATGCAAGGTACTGTAGGGAGTAGCTAAGCTATTGCTTCGATATTGATGAGCCGAAGACTAATGTAGTGTGTTGTTTTAGCCGGTAGGACTCGCTAATCAGTGATTGTAGCTGATTGTAAATGGTAGCAGTAGTAGCAATAATAACTGTACTTGCAGACAGTCAGCAGACAGCAGACGAGGACATCAGTCCGTAGGCACGTGGACTTCACTTGATGCCGCGGCACTCTCTCATTCGTGCTGGGATATGTAAATTGCGAATCTGTA	56622476	56622783	-	49
	84	chr7_FseI_B_1841	GGCCGGCCTCATGGGCTGCTTACCTACTAGCTAGTCAACCAAGCATCCTGTTTCTTCCTTGTTTATGGTCATGCATTCACACAGCTAGAACTAGAAGAGCTAGCCTTGTTTAGTTTCTAGAAAATTTTGTAAAATTTTTAAGTTCCCTGTCACATCGAATCTTTAGACGCATGCATGGAGTATTAAATATAGACGAAAATAAAAACTAATTGCACAGTTTGGTCGAAATTGACGAAACGAATCTTTTGAGCCTAATTAGTCCATGATTGGACAATATTTGTCAAATACAAACGAAAGTGCTGCCGTAT	58616256	58616563	-	38
	85	chr3_FseI_B_374	GGCCGGCCATCCGGGTGGTCAGGGGTGGTTTTATCGACAAGTAGTTAGGCGAACCTTGCTAGTTGCTCGTACAGAAGGATTAGCGACCTTCGAGCTACTTTCCGCGCCTAACTAAATTCCATATAAAGTAGTAATAAACTAATAATGTTCACTTACTATTACACGTGACTTTACACTGACGTGCGCGCCCGCGTGTAAGAGACTTAGGCCTTGTTTAGTTTGTAAAATTTTTGGTTTTTGGCTACTGTAGCACTTTCGTTTTTATTTGACAAACATTGTCAAAATATGGAGTAACTAGGCTCAAAAGA	7002476	7002783	-	42
	93	chr4_FseI_B_1463	GGCCGGCCTGCCTGCATGTAGGAGTCTCTAACACCACTAGCGTTTCTACAGATATTAATTGCAGTGTCATTTAAGTATTTTGCTGATGTGGTGAGATAGTTATTGAAGAGAAAGAGCCTCCAAATACTTAAATCATATATTTATAATGTCAATATCCAATCGTATCTCATCTGACATGATTGACATTATCCGTATTCGAATCCGAATCCGACCAGAAATATGAAATACTGTGGGTGAGAGACGTATGCACAGACAGGTAGAGATCTCTAACTGGCCGTGCCGGGCCACAGATCCCCGGGCCGCTACGG	50162654	50162961	-	44
	93	chr4_FseI_F_1913	GGCCGGCCGTAGCTGCCTCCACAGCACGGGTTACGCGAGGTCAGCCGTCAGCTCCCTTTTTTTATTAAAGTCTACCACCGGGGAAAAAACACCTTGATCGTGATAAGCCCCCGAAAATATTGGATAATTTATTGAGAAAAAACGCCGACTGATAAATTCAGCTGATAAGTTTAAGTCAAGAAAACTGCTGCAATGTCAGCACACAGTGTCGTTTTGCGACACATATCCTCTAGCTTAGGCATGTCTTGGAAAAATACGAGACCCAGTTCAAAATAACAAGTAAAGGCCTAACATTTATTACCAAAATA	60432015	60432322	+	43
	94	chr1_FseI_F_2914	GGCCGGCCGGGTGCGTAGTAGGTAGGGTAGTAGCTAGCAGCTCTGCAGGTTGAGACTAGTCGTAGCTTGAGAGCATTGCATGACGACCATGCATGCTTGTACTGCCAAAAGCTAGATAGTAAGTTTTTTCTAAGAGCGTTGCGTATCATTATATTAAGAAACTAAAAGTTTTAACAAAATACAAGAGTAACCATTACCAACCCGATCGAAACCACGAAGGAGCTACATTTTGAATATAACAACCCTGGGATCATGGTCAAAGGCCGGAGAGCTCGGTCATCGGACATCCCCTGCAAGCTGGGAATAGC	73024114	73024421	+	43
	95	chr10_FseI_B_82	GGCCGGCCGGGCCAGACCACGAAGAAGACCGGCGGTGCAGACGTGCAGTGCAGCCGTGCGAGCTGTCGCCCTGGATGGGCATGGGCCATGACCGACGTACGGATGGCTCGTCAAGGGAGATGCTTAAGGATTTATATGATTGAAGAAGGGGGAGGTGCAAGCAGATGGTCATGGCAGCAATTATTGGTTAATTAATCATGGTTGGAGGAGCCTCTGGCCGGTCTTAGGCTTAGACGACCACACCATATGCATGCATGTGCTCGTGTGGCTCCATGGGATTAGTACTCCATGAGTGTTAGTTATTATTA	1631711	1632018	-	54
	96	chr5_FseI_F_214	GGCCGGCCCATAACGGCACGACAAAACAGCTGGGTGTTAATTCCTGAAAGGGCTTTTATGAATGGAATGTAAGTTTTCTAGATGAGGATGACATTGATCCAAGAAAAAAAAAAGATGAAGATGACAAGTGAGTTATCAAACATTCAAGCTGCATGTCCAACTCATCAAATTAGGCCTTGTTTAGTTCAACCCAAAAAGCAAAAAGTTTTTAAGATTCCCCGTCACATCGAATTTTGCGGCACATGCATGAAACATTAAATATAGACGAAAGCAAAAACTAATTACACAGTTTAGCTGGAAATCACGAG	5820890	5821197	+	38
	141	chr1_FseI_B_253	GGCCGGCCAGCAAGGACGCGGCGGTTTAGGGCGTGCTGGACCGCAAACCGTTTCAGGTTGGGGATGGAGACTCGGCGCTGTTTGCTCTCTGCTGTGCTGACGTCATCCTCGTGACACTGACATGGCTCACTTTTTGTTTATGCAAAAATGCAATGAGACAATTGTTGGTGACGTATTTATGCTTTTGAGACTCTTCTTTTGCAATAGAATTTGGCACGGTCTCGTGCCTTTCTCGTTCAAAAAAATATGTTAATTGAATACTAGTACTACAGTAAAAAAGAATGCAATTTTATACTTAAACAAGTAAT	5085904	5086211	-	44
	142	chr4_FseI_F_2291	GGCCGGCCGTGAGCGTGAGGTACCACGACCGGGGGAGCAACGCGTCCAAGTTGCACTGCAGGTGCAGGTGCAGCCCGGCATCCCTTTAATTTGGCTAAGGTCGTGTTTAGTTGATGAACTTAAAATTTTCGTGATATTGTTTGTGGCAATTATTGTCCAATCATAGATTAATTAAGCTCAAAAGATTCGTCTCGTCAATTTCGATCAAATTATGTAATTATTTTTTATTTTTATCTATATTTAATACTCCATACATACGTCTAAAAATTCGATATAACGAGAAATCTTGAAAAATTTTGGATTTTTGG	66497903	66498210	+	38
	142	chr8_FseI_F_1372	GGCCGGCCTGGTAACGTGGCCTCGAAAAAGGGAAACCAGAGGACTGTTGCCCGTATTCCCAACTCAACTCGAAGGAAAAAAAATAATTAAGCAAGCATGCAGCATCCATGCACGTTAATTTAAATAACAAAGGTCAATGCTTCACATATGCATCAGTATGTAGCTGAGTCATGCATGCCTGCTTTGCTGGCGAGTGTACTATACCCAACAATGTGTATTGTTAAAGGTTTTTGCTGCCTATAAATAGCTTGGGCCACCCAAAGCTTCATCATCCTCCGATCCATCCATCTCTCGCCCATATCTAGTCT	48070599	48070906	+	45
	143	chr3_FseI_B_1773	GGCCGGCCGTATGCATAGCTCATAGCTCAACATACATACTGGCGGCATGTCAAGATGCGAGCATGTCTACCCGATGGTCATCTATCACTACTACTAGCCACACACATTTCGTAGGAATATATATTATAAGGCATGCATGATTTATTGTAATTTATTTGTCGGATTGCAGCAAGTACAATGATTTCACTCGCAGCCTAGAGATTGCACGGGTGCTTGTTTGTGGGTACCTACCGCTACCGAGCACGACAACGATTAGGATAAGGTGGTTAGATCATTTTTCAAGTGAAGGAGAATTAAATTAAAACTTA	51970381	51970688	-	42
	146	chr3_FseI_B_2578	GGCCGGCCATCATCATGCGCTCTCGAAAGCGACGCATCGTTACAGTAACCAATGACGCCATGCATGCATCATTGCATGGACCACATGATGGAGACCATTAACATGCATGCATGTATGGATTCTGTTGCGAGCTGCATGTCGTTTCAGGCCGGGCCTCTTCCTCTTCACAGTCGTCAGTGCTGTTCAGGGCAACCGAACGGGAGCCTTTCAGCGGATGCATGATGAGCGCCCCGTTTCTGGCAAAGCTTTGCTCTAGCTTAGCTAGCTCTCCACGCGCGGTCTAGCAGCCGAGCCGCGTGGCCGCCAAT	70272438	70272745	-	56
	146	chr10_FseI_F_7	GGCCGGCCTTGGGTTTCGTCTGGCCGCGGATTGGCCCATCACGAAATGAAATCTTCGTTGATAGGCAGGCCTTCTTCTCGTGTACTCCAGCTTGCATCGACATTGTTACTCCTACTCCTTGTTGGAACTTGGAACCCTTTTTTTATTTATTTATTTTTAATAATAATTAAAATAAGCGTGGCAGTGCACCGTACATGGAGATGATCGATCAATGCGCCAAACTAAAAGGATTAGAGGTCTTGTTTTAGCACTATGTATGTATCAAAGCTGTCATTTTTTTAGCCAAACGACTACGATCCATGTCCAGT	386964	387271	+	42
	155	chr4_FseI_F_1639	GGCCGGCCTGCTATTCAGCTCACGCATGAGCCAGTACGCAAACTCGGTCCTGCTAGGCAACTCGCGCATGCAGCTCATCTGAATTGCAAGGAAATAGTATATGCAAGAAAAAGAAAATAACCACACGTTGTTCTAGGATTTGCATCACAATCACATTATAAAAATAAAAATAAAAAACCACATAAAAATGAAGATAAAAAAGAACATTACATATTTACGGGTGCGTTGGTTTGTTTCATAAACTGAGAGCAAAACGAGCATCTTCAGTAGTTTGGCAAATGATTTCCCACCCATAATTTGTTTTAGTA	54595713	54596020	+	38
	163	chr1_FseI_F_2174	GGCCGGCCGCACCTGGCGAAGTGGCGAGGGCTGTCGCAGTCGCAGCCTCGCTTTTTTTTTCTTCTCCACACCTAAAATACGGATACGGATGAAAACTGGACAGGGACTTATATCAATAATATTATATTTACTTTATATTTTTAGTCAGATTCGAATAAGGATAATGTCAACCATGTTGAATAGGATACAATGATACGATTTAAATATTCAGATATGAACACAGTATCAGATGTTGAATTCTAGACTCATATAAAGACAGATTTGAACTTTTCTAAATAAATCTGGCCTTAGATAGAGTTGAAAAATAT	58741023	58741330	+	36
	212	chr3_FseI_B_2104	GGCCGGCCGAGCGTGGCCAACAGCGAGGCGGTCTTCAGCGGCAACATGGCGACATAGGCTACCAGCATGGAACCGATCTCTGTTCATGTGTTGTGCAAATATTATGTTTATATATTGTGCAAATATTATGCTAAATTTGAATTGATAGAAAATATATATTATCATTTGTCCTAAATAAGTGCATAATAAGCCTGTACAAAAAATTTCAGATTGATTCTTGAGTCACTCATGTCGAAGGCATTTTGGGCTTTTTAGCCTGAACTTAACACCATTAACTCCACTTCACGATTTTCAAAAATAGGAACAAA	59707527	59707834	-	38
	225	chr4_FseI_F_444	GGCCGGCCATCAACAATTGATTGATTGTCATGCATAGACTCACGCACTCACAGGGACACATGCATGCACACGCTAGCTGTTGGATTGTTCATGAAGAAGGCACTCCATGATTAATGTAATATATACGTGTTGAAGAAATATATGGGTATCCCATTCCCATTTCTAGTAATAAAAATCTGTACTAAACAGTGTTTGAATTTCAGTTGATTAACAACTCTGATAAATTTAGAGAAAACTATGCAAAAAGTCTACATAACCCCCAAAATTATCTATGGTGTACTATTTCACCTCCCGAACTATAAAACCGG	10105750	10106057	+	37
					Average % GC =		44.56
C.
	Counts/Sequence	Marker Name	300bp Seq	Start	End	Strand	% GC
FseI Site Pairs	6	chr1_FseI_F_90	GGCCGGCCGGCATATTCGACGATCTATCATCGGGTCCTTCCTCGCTAGATCCTCCTCCCATGCATGTACGTCAGCTGTCAGCAGACTCAGCACGCATGGTCAGTACGTCGTCGCGGCGGCCGGAGGAGCTAGCTAGCTAGCGTACGTCCTATTTAAGCGCATGCCATGGCTGCATGCGGACTCTCGCAGTAGTCAGCACCACCACCATCGCCGGCCGGCCCGCCCCCATCAGAGCTGTACCACTTGGCTGGTCTGGTAGGCGATGGACCGGATGGGATCGCAGCAGCAGCATGTCGGCGGTGCCCCGT	1553816	1554123	+	63
	47	chr1_FseI_B_90	GGCCGGCCGGCTCCATATCCATCGCTATTCGATCTGACCCAAACGTTGGCAGCTTCGATTTACATACAGTATTACATTGGAATTGGAAACGTGACCAGCAAATTAATCTTCGTAACGCGTCAGGGTTTCTAGACTCTGGACCAGTTCTAATTCTTCGTTGGTCCTCCTCCTTCCCCCTCCGGTGAACGGCGATAATCACCGGAGGCCGGAGAGAACGGAGATCCTATTATTTTTAATAAGTTTTTCCACTAGATCGAATCTTTAGGGTTAGAGTCTCTTCATGCCAAGTTTTTTTGGTTTTGCATTGA	1553516	1553823	-	45
	91	chr1_FseI_F_243	GGCCGGCCCGTTTGCGCTTGAGGTTGACTGTCTGAGGAAATAGGAGGAAAGACTGGTGAGAGTGAGACTGCGTCAAGTATAGGTTTTCATCTCGCACTAATATGATGGGCTAGTCCGAGCACGACACTAAGGCCTTGTTTACTTCCAAAATTTTTTGGAAAATATGAATAGTGACATTTTTGTTTGTATTTGATAAATATTGTCTAATTATGAACTAACTAGGGTCAAAAGATTCGTCTCGTCAATTTCGACCAAACTGTGCAATTAGTTTTTATTTTCGTCTATATTTAATACTCCATGCATGCGTC	4901705	4902012	+	39
	82	chr1_FseI_B_243	GGCCGGCCGCTGGCCCAATTCCTCTGATGATGTTATGTGTACGGCCGGAACGAGCCTACTCGCTTGAGCTTATCTGCTAATCATTCAATCACGATTTTTCAGACAAGCGAATAAGAACGGCACGAGTGGACTACCTATGAGTGGAGTCACGCAAAACTTACACCATCTCATTTGCATTATAAACTGCACATACTGACATACATAGGACTCATCTGATGATAGCCGTTATACACATACGTAGTTCTTCTGTCATCAGAAACAAAACTACGACAGAAGGAGTATTCACTAAGCATACTCTACACGATAAC	4901405	4901712	-	44
	10	chr1_FseI_F_481	GGCCGGCCGCGGGCGGAGCCTCGCAGTAAAGAGAAAAAAAAAAAACCCTTGGAACGGAGGAGAAAAAAAAAATCCAGCTCGTCGGCTTCTCCAAACACCAGCCAGGGGCGCCTGCGCGCCGTTCCTCCTCCCTCGGTCCCTCTCCCTCCTCTGACCCGACCCTACCCAATCCAATCCAATCCATCCCCTCCGACAGCCTCTCCAATCTCCATGAACAGCGGCTCGGCAGTACTAGTAGATTACTGCTAGATTATACTAGTACCCCATTAACGGAAAAGCGCAGGAGAGAGAGAGAGCAGAATGGAATC	9471561	9471868	+	55
	37	chr1_FseI_B_481	GGCCGGCCCCGTTTTGGCGTCGCTTGCACGGCACAGGCTCCCGCCGCATTCGTCCGCCCGCCCCGTGCCCCACCGTCATCCGCCGTGCACGCCCACTGATTCGCCGAGACGGGTCGTTCGCGGGAATATGCAAATAATAAGAGTTGTCATTAGGCTTTGGCATCTTTAATTTTTTGATAAATTTTTTAAAAAAAACTCTCTTCAATAATTTGACATTTGACTTTGGTATCTCCTACAACTATAAAAAAGACTAAAGAGTAGACAATTTTTGGTGCAACTATTGGCTTCGTCCATCCGTCTGCCTCTCT	9471261	9471568	-	48
	18	chr1_FseI_F_529	GGCCGGCCGCGTAATTAATTAAACCAGCATCTCTGCTTTCATGGACCGGCGACGGCGCGACGTGCGTACGTGCAAGGTGCAATGCAATGCTGGCTGTTGAGGGCTCGCCGCGTCGTACGGTCGTACCCCGGCAGGCGGGGCATCACGTTAATGCCCTGTTTAGATTGGAGATGAAAATTTTTTAGATGTCGGATATGTCGAAAGAGATTTTTAGAAACTAATAAAAAAACAAATTACATAGCTCATTAGGAAACTGTAAGACAAATCTATTAAGTATAACTAATCTATCATTAGCACATTTGGGTTAC	10321660	10321967	+	45
	105	chr1_FseI_B_529	GGCCGGCCGGCAGCTCAATCCTCGATCCATATCGTGTCGTCGTCGTCGGCGTCGCGCTGTAATGTCCTACTGGCCTATGGTGATGGATAAAATAACCTGCCTGATTGTGAAATTCAAATTTGTCGCCACGACACACGACACGGGTCCGATGCCGCCATGCTAGCAGTAGCACGACGAACCCATAAAGAGCACGGCCCCGCCTTGCCGGCTTCTCCGGTCCCAGCTCCCGCTCCCGCCTTGCTCCAGCCTCCAACCCCGCTCACCATGGAGGCCGCCGCCCCGTGCCCGCGCGCCCACCCCGTGGACCT	10321360	10321667	-	63
	18	chr1_FseI_F_1861	GGCCGGCCAAGCCAGGCGCAACCGTGCCGCGCCGCGGGCGGTTATGTTTCCTTGCCCCGTCGTCGGGATTCATTCGTCGTCGGTAACCAACCCGGCCGGCCGGCGAGACGGACGGACGGATGGATGCCCGGAATGGCGTGACGCCACCGCCGGAACCTTGGGACGCCGCTTTCAGGCGAACAAGTTGGGAGAGCGAGCGCGCGGGCGGGGCCGACCGGCCGAAGCGCGCGTCAGCTGTCACGTTGATCTGGTGCGCGTGGCCGCCGACGGCATCGCGGATCCTGTGGTGCACGAGATGGAAAGCGACA	51745563	51745870	+	69
	64	chr1_FseI_B_1861	GGCCGGCCGCGGCAACGCAGCTACTACACCCACGTCGCTGTCGTCGCATTCGCGATTTCGCAGGTCCTTGCCTTGGGGCTACAGCGCGGGGCCCGGCGGGGACAGGATAGGGTTTTGTTCCTTGATTGCTCTTGCTCACATGGACCAATTGAGCTGGATAGATAAGCTACTTTATTTCATTATTGTTATTATTTTGCCTCAGGCAGCGCTGCAGCTAGCAGGTTTAGCGCAGAAGTTTCACGATCGCGTGCGTGCATGGGCCACTAGTAGATGATCAATTTGCTGTGCTTAATCAAATCGATCGGTTT	51745263	51745570	-	53
	89	chr1_FseI_F_1959	GGCCGGCCTCCGCGTCCGTGAAGATGACCGCCCCAAGCGTGCTCCTCCAAAAGCGCCAACCGTGGCCCCCGCCCACCACGCCCCACGACGTTTGTGTTTGCTCGGCCGCCTGCCAAACCCACACCAATCCAATATATATATATATATATATATATATATATATATATATATATATATATATANNNNNNNNNNNNNNNNNNNNNNNNNNNNNNNNNNNNNNNNNNNNNNNNNNNNNNNNNNNNNNNNNNNNNNNNNNNNNNNNNNNNNNNNNNNNNNNNNNNNATGAAGTCAAATCCAAACTAAATTAG	54112274	54112581	+	46
	18	chr1_FseI_B_1959	GGCCGGCCAGACCGGACGAGGGGACCCGCCACGCCACGAGCCCCACGACCCACCCAACTGCTTGCCAATTGGCGCTGGCACCTGGCACTGCCAGGCCAACCGCGCCCGCGTCTGCGCCACACGACACACCCCCACGAACGCACTAGGCCACTAGCGCCCCGGCGCCCAGGGAGTCGTCGTCTCCGGCGAGCTATTTTCGCGACGGTGAAAACGAAAACGAATCGGCGACTCCAAGATCTGGGACCGCGTGGAATCAGAGATGAGAGGTGGGCGGGGCGAGGAGGGGAGGAGAGAAGAGGAGAGCACGT	54111974	54112281	-	67
	163	chr1_FseI_F_2174	GGCCGGCCGCACCTGGCGAAGTGGCGAGGGCTGTCGCAGTCGCAGCCTCGCTTTTTTTTTCTTCTCCACACCTAAAATACGGATACGGATGAAAACTGGACAGGGACTTATATCAATAATATTATATTTACTTTATATTTTTAGTCAGATTCGAATAAGGATAATGTCAACCATGTTGAATAGGATACAATGATACGATTTAAATATTCAGATATGAACACAGTATCAGATGTTGAATTCTAGACTCATATAAAGACAGATTTGAACTTTTCTAAATAAATCTGGCCTTAGATAGAGTTGAAAAATAT	58741023	58741330	+	36
	36	chr1_FseI_B_2174	GGCCGGCCCGTCAATCGTCCCCCGTCGGCACCGCAAGCCCCCGTCTTCGTCACCGCCATCGCTTCCCACTTCAAAACCCTAACCCTAAACCCTCATCGCGGGAGCCCTCGCCCATGGAGAACCCCAGGCCCCAGCCCCCGGCCCCCACTCCTCCCATGGCTCCGCTTCCCGTCCACCCGCCAATCGCTCCCATCCCCGTCCCTCCGCCCCGCGCGCCCGCCGCCGCTGCTTCCATGGCCTCCACCTCCACTTCCTCCGCCGGGGGCGGAGGCGAGGCCGAGTACGAGCTCTCCGACGACCACCGCGCC	58740723	58741030	-	72
	6	chr1_FseI_F_2356	GGCCGGCCAGGCCTACTTCGCCGCCGTGATTCCCGGGTTCCCGACCGGCACAACAGCACAGCACCTGCGTGGGCGTTGCTCCCCTCACCTCACCTACGGGCTACGGCGTGTCATCTGCTGTCACTCAGACACAACGCGCGCGACAGAGAGCTCGCACCATATTATATCGTCTCTGACATTGCATCAAGACAACATGCATTGTACCAAGCAGCAGCATCAAGCATGAGTACTACGTGAAATGCTATGCATGTAGCCATTCCCAGTACCGCCGGCGGCTGGCCGGGCATGCGGCCACGGTGACCACACGA	62952527	62952834	+	60
	74	chr1_FseI_B_2356	GGCCGGCCGGACGGACGTCCGGGAGCTTTCGCAGGGCCAACGACGGCCTGCTGCATGGTGTACCTGGCTGTGTGCTGGCCCTCGCTAGCCTTGCCTGTCACTGCATTTGTAACAATCACTTAATTTGTGACCTACTATATTGTCGATCCTGTGTTGGAATTGGAATGTGTATAGCCTTCGACTTTTCTATAGATAAGTTGAAGGCATGTGTTGGAATTGGAATGTATGTATACCTCGCTCAAAGAGCTGTGCTGTGACTCTTTGAGCGAGGTATGTGAACGAACCTGCAGCCATGCCTCCATCATCTA	62952227	62952534	-	50
	30	chr1_FseI_F_2411	GGCCGGCCGAGCACGGGCGATAGATCACCACCGCGCCGGGCTGCGGCATGCGGGCCCTTGGCGTTTATGGCGCTCACGGTCACGGCTCACCAAACCGTGCGGCGGTGCGCAGGCTTAGGCCTTGTATAGATCCAAAAATTTTGCAAAATTTTTCCATCACATCGAATCTTTAGACGTATGCATGGAGTATTAAATATAGATGAAAATAAAAACTAATTACACAGTTTGGTCGGAATTGACGAGACGAATCATTTGAGTCTAGTTAGTCTATAATTAGACAATATTTGTCAAATACAAACGAAAGTGCT	63906642	63906949	+	46
	48	chr1_FseI_B_2411	GGCCGGCCATCCAATCCAAAAACGGCAGAGAACACACATCCACTGTTCGTTTGCGTCACGTTCCGCCGTTTGTTGCTAATAACCCCATGAGCCGTGTGCATGTAACCCTACCCGGCCACGCTACGCTACGGTCCGATCGACCGGGCCAGCGGATACACTCCTATAGTCCTATCTCTCTCTCTCTGCCGCATGTGGCCACATGCCAACATGCACGCGCGGCGTACGAGAGCGTCCGTCCGGCAAGCCTCAAGCAGGCAAAGCAACGCAACGCGACGTCGTGAGCCGCCGCTTGGTTCGTCCAACCCGCG	63906342	63906649	-	60
	13	chr1_FseI_F_2505	GGCCGGCCGGTGCGCGCGCCGCGCTGCTGGTTTTCGGCAGCATGCATGCAGATGCCGAGCATGAGCCGGCCGCGGCGCGCGGGACGGAAGGAGACGATCCTTCTTGCTTTCCGTTTGGTCCTCGGTCGGTGATTGATCGATCGAGATGGAATGGGAGCATGCTAGAAACGGGCGGGCACGTACCGCGCTCGGCGTGTCGGCGTGGCGTGGCGTCGCCGTGCGTGCGTGCATGGCCTGTTGCCGTTGTTGCCTATACAGCAACTGGCGGTCGTGCGGGCCGAGGGTCGTCGTCATCTATCCGCGTAATA	65357417	65357724	+	66
	8	chr1_FseI_B_2505	GGCCGGCCCCGCCGTCGCCCCGACGCCCCGACACCGCCTCCCTTTACGCGTCATGATATGCCGCGTGATGGCTCTCGTTCACGCGCGCGCCCTCACACCATCGGTACGCATATGCATGTTTCCTCCACCGATATGATCTAGAATTAACGAGCGCGACCGGTGGGTGGATCGGATCCCGGCACGCCTAATAATGAGGGCGTACATACGTACGTTCGTTCCAGAGACCAGAATGACAGCTGATAGATGACGCGGAAACTAATTAACCCCGCACGCGTCATTATCCCGTGATAATTAACGCGGGGCCATCT	65357117	65357424	-	58
	27	chr2_FseI_F_84	GGCCGGCCTGTTTTGCAGCTCTGGACGTGCAGCTTCTACAGTGCATTTGCAGATGTATTTTAACACCGGGACCAGGGGCTTGGTGGGGGGGATTTGTCTAACTGTTCTACTACGCCACTGTGGCTGTGCCAAGCTGTGTACAGGAACATTGGCTGATCTAGATCGTCTTATGTGGGTTGTAGTACGTGTTCAGATGTTTTCCGCAACAGAAACCACCAGAAAATCACCACATCCAGAAACTGCTATATGTTCTCAGCCTCAGCCATTGATGATTTAGTTTAGGTACACCTGTTTTTGTATTGTGAAAT	2273721	2274028	+	47
	86	chr2_FseI_B_84	GGCCGGCCGGCAGCATCCCCCCGGAAGACACGTTCCGGCGACCATCTCTCTCTCACAGGCTTGCAGGAGGAGTACTGGAGTACGTGCTACAGGCCAGAACTACCAGCAATGTTGCTACAGTTGAGACAGGTGAAAGAAGAATTGGATAGTCAGCCATGGCACCATTTCCCAATGCATCTCTGATCTGTCTCTAATCTAGGAGTAGAGCTGCAAGAAAAGAAGGGATGTATGGGACGGGTGAGAGAGATGGGATGCTGCTAGCTACGACTACCTAGTAGCAGCTGCGCAGCAACTCTACACACAAAAAA	2273421	2273728	-	52
