# Supplementary material for: Digital genotyping of sorghum – a diverse plant species with a large repeat-rich genome
Source: BMC Genomics. 2013 Jul 5;14:448. doi: 10.1186/1471-2164-14-448 (PMC3716661; doi:10.1186/1471-2164-14-448)
Supplement: Additional file 4 — Title: Adapter and PCR oligonucleotide sequences. Description: A tabular list of all Adapter and PCR oligonucleotide sequences used to prepare DG template. Barcode sequences used in the FseI and NgoMIV adapters are also presented. [file 1471-2164-14-448-S4.xlsx]

## Sheet: Sheet1
Additional File 4 - Adapter and PCR oligonucleotides sequences
Sequence Name	Sequence	Length	Notes	Purification
FseI Adapter B#-F	5'- AGA TCT ACA CTC TTT CCC TAC ACG ACG CTC TTC CGA TCT XXXX CCGG -3'	47	See below for 4 bp barcode sequences	PAGE
FseI Adapter B#-R	5'- xxxx AGA TCG GAA GAG CG -3'	19		desalt only
NgoMIV Adapter B#-F	5'- AGA TCT ACA CTC TTT CCC TAC ACG ACG CTC TTC CGA TCT XXXX -3'	43	See below for 4 bp barcode sequences	PAGE
NgoMIV Adapter B#-R	5'- C CGG xxxx AGA TCG GAA GAG CG -3'	22		desalt only
T-tailed Adapter-F	5'- CAA GCA GAA GAC GGC ATA CGA GCT CTT CCG ATC T -3'	34	Adapter A (w/T-overhang)	PAGE
T-tailed Adapter-R	5'- /5Phos/GAT CGG AAG AGC TCG TAT GCC GTC TTC TGC TTG -3'	33	Adapter A (5'-PHOSPHATE)	PAGE
MseI Adapter-F	5'- CAA GCA GAA GAC GGC ATA CGA GCT CTT CCG ATC T -3'	34	Adapter A (w/T-overhang)	PAGE
MseI Adapter-R	5'- TAA GAT CGG AAG AGC TCG TAT G -3'	22	Adapter A (w/A overhang + AT); no 5'-phosphorylation	PAGE
(PreSelection)PCR-A	5'- CAA GCA GAA GAC GGC ATA CG -3'	20	PRE-SELECTION PCR	PAGE
(PreSelection)PCR-B	5'- /5BioTEG/AGA TCT ACA CTC TTT CCC TAC ACG -3'	24	Pre-Selection PCR; 5'-BIOTIN	HPLC
IlluminaPCR-A	5'- CAA GCA GAA GAC GGC ATA CGA GCT CTT CCG ATC T -3'	34	ENRICHING PCR; Final PCR	PAGE
IlluminaPCR-B	5'- AAT GAT ACG GCG ACC ACC GAG ATC TAC ACT CTT TCC CTA CAC GAC GCT CTT CCG ATC T -3'	58	ENRICHING PCR; Final PCR	PAGE
Forward FseI Adapter Sequences		Barcode
FseI Adapter (4ID) B1-F	AGA TCT ACA CTC TTT CCC TAC ACG ACG CTC TTC CGA TCT CAAT CCG G	CAAT
FseI Adapter (4ID) B2-F	AGA TCT ACA CTC TTT CCC TAC ACG ACG CTC TTC CGA TCT CCAT CCG G	CCAT
FseI Adapter (4ID) B3-F	AGA TCT ACA CTC TTT CCC TAC ACG ACG CTC TTC CGA TCT CTAT CCG G	CTAT
FseI Adapter (4ID) B4-F	AGA TCT ACA CTC TTT CCC TAC ACG ACG CTC TTC CGA TCT CGAT CCG G	CGAT
FseI Adapter (4ID) B5-F	AGA TCT ACA CTC TTT CCC TAC ACG ACG CTC TTC CGA TCT AATC CCG G	AATC
FseI Adapter (4ID) B6-F	AGA TCT ACA CTC TTT CCC TAC ACG ACG CTC TTC CGA TCT ACTC CCG G	ACTC
FseI Adapter (4ID) B7-F	AGA TCT ACA CTC TTT CCC TAC ACG ACG CTC TTC CGA TCT ATTC CCG G	ATTC
FseI Adapter (4ID) B8-F	AGA TCT ACA CTC TTT CCC TAC ACG ACG CTC TTC CGA TCT AGTC CCG G	AGTC
FseI Adapter (4ID) B9-F	AGA TCT ACA CTC TTT CCC TAC ACG ACG CTC TTC CGA TCT TAGC CCG G	TAGC
FseI Adapter (4ID) B10-F	AGA TCT ACA CTC TTT CCC TAC ACG ACG CTC TTC CGA TCT TCGC CCG G	TCGC
FseI Adapter (4ID) B11-F	AGA TCT ACA CTC TTT CCC TAC ACG ACG CTC TTC CGA TCT TTGC CCG G	TTGC
FseI Adapter (4ID) B12-F	AGA TCT ACA CTC TTT CCC TAC ACG ACG CTC TTC CGA TCT TGGC CCG G	TGGC
FseI Adapter (4ID) B13-F	AGA TCT ACA CTC TTT CCC TAC ACG ACG CTC TTC CGA TCT GACT CCG G	GACT
FseI Adapter (4ID) B14-F	AGA TCT ACA CTC TTT CCC TAC ACG ACG CTC TTC CGA TCT GCCT CCG G	GCCT
FseI Adapter (4ID) B15-F	AGA TCT ACA CTC TTT CCC TAC ACG ACG CTC TTC CGA TCT GTCT CCG G	GTCT
FseI Adapter (4ID) B16-F	AGA TCT ACA CTC TTT CCC TAC ACG ACG CTC TTC CGA TCT GGCT CCG G	GGCT
FseI Adapter (4ID) B17-F	AGA TCT ACA CTC TTT CCC TAC ACG ACG CTC TTC CGA TCT CAGA CCG G	CAGA
FseI Adapter (4ID) B18-F	AGA TCT ACA CTC TTT CCC TAC ACG ACG CTC TTC CGA TCT CCGA CCG G	CCGA
FseI Adapter (4ID) B19-F	AGA TCT ACA CTC TTT CCC TAC ACG ACG CTC TTC CGA TCT CTGA CCG G	CTGA
FseI Adapter (4ID) B20-F	AGA TCT ACA CTC TTT CCC TAC ACG ACG CTC TTC CGA TCT CGGA CCG G	CGGA
FseI Adapter (4ID) B21-F	AGA TCT ACA CTC TTT CCC TAC ACG ACG CTC TTC CGA TCT AAGC CCG G	AAGC
FseI Adapter (4ID) B22-F	AGA TCT ACA CTC TTT CCC TAC ACG ACG CTC TTC CGA TCT ACGC CCG G	ACGC
FseI Adapter (4ID) B23-F	AGA TCT ACA CTC TTT CCC TAC ACG ACG CTC TTC CGA TCT ATGC CCG G	ATGC
FseI Adapter (4ID) B24-F	AGA TCT ACA CTC TTT CCC TAC ACG ACG CTC TTC CGA TCT AGGC CCG G	AGGC
Reverse FseI Adapter Sequences		Barcode
FseI Adapter (4ID) B1-R	ATTG AGA TCG GAA GAG CG	CAAT
FseI Adapter (4ID) B2-R	ATGG AGA TCG GAA GAG CG	CCAT
FseI Adapter (4ID) B3-R	ATAG AGA TCG GAA GAG CG	CTAT
FseI Adapter (4ID) B4-R	ATCG AGA TCG GAA GAG CG	CGAT
FseI Adapter (4ID) B5-R	GATT AGA TCG GAA GAG CG	AATC
FseI Adapter (4ID) B6-R	GAGT AGA TCG GAA GAG CG	ACTC
FseI Adapter (4ID) B7-R	GAAT AGA TCG GAA GAG CG	ATTC
FseI Adapter (4ID) B8-R	GACT AGA TCG GAA GAG CG	AGTC
FseI Adapter (4ID) B9-R	GCTA AGA TCG GAA GAG CG	TAGC
FseI Adapter (4ID) B10-R	GCGA AGA TCG GAA GAG CG	TCGC
FseI Adapter (4ID) B11-R	GCAA AGA TCG GAA GAG CG	TTGC
FseI Adapter (4ID) B12-R	GCCA AGA TCG GAA GAG CG	TGGC
FseI Adapter (4ID) B13-R	AGTC AGA TCG GAA GAG CG	GACT
FseI Adapter (4ID) B14-R	AGGC AGA TCG GAA GAG CG	GCCT
FseI Adapter (4ID) B15-R	AGAC AGA TCG GAA GAG CG	GTCT
FseI Adapter (4ID) B16-R	AGCC AGA TCG GAA GAG CG	GGCT
FseI Adapter (4ID) B17-R	TCTG AGA TCG GAA GAG CG	CAGA
FseI Adapter (4ID) B18-R	TCGG AGA TCG GAA GAG CG	CCGA
FseI Adapter (4ID) B19-R	TCAG AGA TCG GAA GAG CG	CTGA
FseI Adapter (4ID) B20-R	TCCG AGA TCG GAA GAG CG	CGGA
FseI Adapter (4ID) B21-R	GCTT AGA TCG GAA GAG CG	AAGC
FseI Adapter (4ID) B22-R	GCGT AGA TCG GAA GAG CG	ACGC
FseI Adapter (4ID) B23-R	GCAT AGA TCG GAA GAG CG	ATGC
FseI Adapter (4ID) B24-R	GCCT AGA TCG GAA GAG CG	AGGC
Forward NgoMIV Adapter Sequences		Barcode
NgoMIV Adaptor B1-F	AGA TCT ACA CTC TTT CCC TAC ACG ACG CTC TTC CGA TCT ACAT	ACAT
NgoMIV Adaptor B2-F	AGA TCT ACA CTC TTT CCC TAC ACG ACG CTC TTC CGA TCT AGAT	AGAT
NgoMIV Adaptor B3-F	AGA TCT ACA CTC TTT CCC TAC ACG ACG CTC TTC CGA TCT CTAT	CTAT
NgoMIV Adaptor B4-F	AGA TCT ACA CTC TTT CCC TAC ACG ACG CTC TTC CGA TCT CGAT	CGAT
NgoMIV Adaptor B5-F	AGA TCT ACA CTC TTT CCC TAC ACG ACG CTC TTC CGA TCT TCAT	TCAT
NgoMIV Adaptor B6-F	AGA TCT ACA CTC TTT CCC TAC ACG ACG CTC TTC CGA TCT TGAT	TGAT
NgoMIV Adaptor B7-F	AGA TCT ACA CTC TTT CCC TAC ACG ACG CTC TTC CGA TCT GCAT	GCAT
NgoMIV Adaptor B8-F	AGA TCT ACA CTC TTT CCC TAC ACG ACG CTC TTC CGA TCT GTAT	GTAT
NgoMIV Adaptor B9-F	AGA TCT ACA CTC TTT CCC TAC ACG ACG CTC TTC CGA TCT ATCA	ATCA
NgoMIV Adaptor B10-F	AGA TCT ACA CTC TTT CCC TAC ACG ACG CTC TTC CGA TCT AGCA	AGCA
NgoMIV Adaptor B11-F	AGA TCT ACA CTC TTT CCC TAC ACG ACG CTC TTC CGA TCT CTCA	CTCA
NgoMIV Adaptor B12-F	AGA TCT ACA CTC TTT CCC TAC ACG ACG CTC TTC CGA TCT CGCA	CGCA
Reverse NgoMIV Adapter Sequences		Barcode
NgoMIV Adaptor B1-R	C CGG ATGT AGA TCG GAA GAG CG	ACAT
NgoMIV Adaptor B2-R	C CGG ATCT AGA TCG GAA GAG CG	AGAT
NgoMIV Adaptor B3-R	C CGG ATAG AGA TCG GAA GAG CG	CTAT
NgoMIV Adaptor B4-R	C CGG ATCG AGA TCG GAA GAG CG	CGAT
NgoMIV Adaptor B5-R	C CGG ATGA AGA TCG GAA GAG CG	TCAT
NgoMIV Adaptor B6-R	C CGG ATCA AGA TCG GAA GAG CG	TGAT
NgoMIV Adaptor B7-R	C CGG ATGC AGA TCG GAA GAG CG	GCAT
NgoMIV Adaptor B8-R	C CGG ATAC AGA TCG GAA GAG CG	GTAT
NgoMIV Adaptor B9-R	C CGG TGAT AGA TCG GAA GAG CG	ATCA
NgoMIV Adaptor B10-R	C CGG TGCT AGA TCG GAA GAG CG	AGCA
NgoMIV Adaptor B11-R	C CGG TGAG AGA TCG GAA GAG CG	CTCA
NgoMIV Adaptor B12-R	C CGG TGCG AGA TCG GAA GAG CG	CGCA
